# Supplementary material for: Vitamin D content and prevalence of vitamin D deficiency in patients with epilepsy: a systematic review and meta-analysis
Source: Front Nutr. 2024 Aug 30;11:1439279. doi: 10.3389/fnut.2024.1439279 (PMC11392846; doi:10.3389/fnut.2024.1439279)
Supplement: Supplementary file 1 [file Table_1.xlsx]

## Sheet: Sheet1
pubmed
Steps	Search strategy
#1	"Epilepsy"[Mesh]
#2	(((Epilepsies[Title/Abstract]) OR (Seizure Disorder[Title/Abstract])) OR (Seizure Disorders[Title/Abstract])) OR (Seizures[Title/Abstract])
#3	("Epilepsy"[Mesh]) OR ((((Epilepsies[Title/Abstract]) OR (Seizure Disorder[Title/Abstract])) OR (Seizure Disorders[Title/Abstract])) OR (Seizures[Title/Abstract]))
#4	"Vitamin D"[Mesh]
#5	(Vit D[Title/Abstract]) OR (VD[Title/Abstract])
#6	("Vitamin D"[Mesh]) OR ((Vit D[Title/Abstract]) OR (VD[Title/Abstract]))
#7	#3 AND #6
embase
Steps	Search strategy
#1	epilepsy'/exp
#2	epilepsies:ab,ti
#3	‘seizure disorder’:ab,ti
#4	‘seizure disorders':ab,ti
#5	seizures:ab,ti
#6	#1 OR #2 OR #3 OR #4 OR #5
#7	vitamin d'/exp
#8	vit d':ab,ti
#9	vd:ab,ti
#10	#7 OR #8 OR #9
#11	#6 AND #10
web of science
Steps	Search strategy
#1	((((TS=(epilepsy)) OR TS=(Epilepsies)) OR TS=(Seizure Disorder)) OR TS=(Seizure Disorders)) OR TS=(seizures)
#2	((TS=(vitamin D)) OR TS=(vit D)) OR TS=(VD)
#3	#1 AND #2
