# Supplementary material for: Vitamin D content and prevalence of vitamin D deficiency in patients with epilepsy: a systematic review and meta-analysis
Source: Front Nutr. 2024 Aug 30;11:1439279. doi: 10.3389/fnut.2024.1439279 (PMC11392846; doi:10.3389/fnut.2024.1439279)
Supplement: Supplementary file 2 [file Table_2.xlsx]

## Sheet: Sheet1
No	First authors	published time	1. Was the study's target population a close representation of the national population in relation to relevant variables, e.g. age, sex, occupation?	2. Was the sampling frame a true or close representation of the target population?	3. Was some form of random selection used to select the sample, OR, was a census undertaken?	4. Was the likelihood of non-response bias minimal?	5. Were data collected directly from the subjects (as opposed to a proxy)?	6. Was an acceptable case definition used in the study?	7. Was the study instrument that measured the parameter of interest (e.g. prevalence of low back pain) shown to have reliability and validity (if necessary)?	8. Was the same mode of data collection used for all subjects?	9. Was the length of the shortest prevalence period for the parameter of interest appropriate?	10. Were the numerator( s) and denominato r(s) for the parameter of interest appropriate?	11. Summary item on the overall risk of study bias
1	Nirmal	2024	High risk	High risk	High risk	low risk	low risk	low risk	low risk	low risk	low risk	low risk	3
2	Prusty	2024	High risk	High risk	High risk	low risk	low risk	low risk	low risk	low risk	low risk	low risk	3
3	Leandro-Merhi	2023	low risk	low risk	High risk	low risk	low risk	low risk	low risk	low risk	low risk	low risk	1
4	Khoo	2023	High risk	High risk	High risk	low risk	low risk	low risk	low risk	low risk	low risk	low risk	3
5	Mishra	2023	High risk	High risk	High risk	low risk	low risk	low risk	low risk	low risk	low risk	low risk	3
6	Moraes	2023	High risk	High risk	High risk	low risk	low risk	low risk	low risk	low risk	low risk	low risk	3
7	Alhaidari	2022	High risk	High risk	High risk	low risk	low risk	low risk	low risk	low risk	low risk	low risk	3
8	Winterhalder	2022	High risk	High risk	High risk	low risk	low risk	low risk	low risk	low risk	low risk	low risk	3
9	Likasitthananon	2022	High risk	High risk	High risk	low risk	low risk	low risk	low risk	low risk	low risk	low risk	3
10	Reddy	2021	High risk	High risk	High risk	low risk	low risk	low risk	low risk	low risk	low risk	low risk	3
11	Cunha	2021	High risk	High risk	High risk	low risk	low risk	low risk	low risk	low risk	low risk	low risk	3
12	Kong	2020	High risk	High risk	High risk	low risk	low risk	low risk	low risk	low risk	low risk	low risk	3
13	Specht	2020	High risk	High risk	Low risk	low risk	low risk	low risk	low risk	low risk	low risk	low risk	2
14	Jésus	2020	High risk	low risk	High risk	low risk	low risk	low risk	low risk	low risk	low risk	low risk	2
15	Elmazny	2020	High risk	High risk	High risk	low risk	low risk	low risk	low risk	low risk	low risk	low risk	3
67	Bhat	2020	High risk	High risk	High risk	low risk	low risk	low risk	low risk	low risk	low risk	low risk	3
16	Papassava	2019	High risk	High risk	High risk	low risk	low risk	low risk	low risk	low risk	low risk	low risk	3
17	Viraraghavan	2019	High risk	High risk	low risk	low risk	low risk	low risk	low risk	low risk	low risk	low risk	2
18	Suljic	2018	High risk	High risk	High risk	low risk	low risk	low risk	low risk	low risk	low risk	low risk	3
19	Tombini	2018	High risk	High risk	High risk	low risk	low risk	low risk	low risk	low risk	low risk	low risk	3
20	Fong	2018	High risk	High risk	High risk	low risk	low risk	low risk	low risk	low risk	low risk	low risk	3
21	Albaghdadi	2016	High risk	High risk	High risk	low risk	low risk	low risk	low risk	low risk	low risk	low risk	3
22	Nagarjunakonda	2016	High risk	High risk	High risk	low risk	low risk	low risk	low risk	low risk	low risk	low risk	3
23	Paticheep	2015	High risk	High risk	High risk	low risk	low risk	low risk	low risk	low risk	low risk	low risk	3
24	Lee	2015	High risk	High risk	High risk	low risk	low risk	low risk	low risk	low risk	low risk	low risk	3
25	Teagarden	2014	High risk	High risk	High risk	low risk	low risk	low risk	low risk	low risk	low risk	low risk	3
26	Ramelli	2014	High risk	High risk	High risk	low risk	low risk	low risk	low risk	low risk	low risk	low risk	3
27	Baek	2014	High risk	High risk	High risk	low risk	low risk	low risk	low risk	low risk	low risk	low risk	3
28	Fong	2014	High risk	High risk	High risk	low risk	low risk	low risk	low risk	low risk	low risk	low risk	3
29	Razazizan	2013	High risk	High risk	High risk	low risk	low risk	low risk	low risk	low risk	low risk	low risk	3
68	Cesur	2013	High risk	High risk	High risk	low risk	low risk	low risk	low risk	low risk	low risk	low risk	3
30	Misra	2010	High risk	High risk	High risk	low risk	low risk	low risk	low risk	low risk	low risk	low risk	3
31	Mehrotra	2010	High risk	High risk	High risk	low risk	low risk	low risk	low risk	low risk	low risk	low risk	3
32	Verrotti	2010	High risk	High risk	High risk	low risk	low risk	low risk	low risk	low risk	low risk	low risk	3
33	Phabphal	2009	High risk	High risk	High risk	low risk	low risk	low risk	low risk	low risk	low risk	low risk	3
34	Nettekoven	2008	High risk	High risk	High risk	low risk	low risk	low risk	low risk	low risk	low risk	low risk	3
35	Cansu	2008	High risk	High risk	High risk	low risk	low risk	low risk	low risk	low risk	low risk	low risk	3
36	Bergqvist	2007	High risk	High risk	High risk	low risk	low risk	low risk	low risk	low risk	low risk	low risk	3
37	Kulak	2004	High risk	High risk	High risk	low risk	low risk	low risk	low risk	low risk	low risk	low risk	3
38	Farhat	2002	High risk	High risk	High risk	low risk	low risk	low risk	low risk	low risk	low risk	low risk	3
WOS
39	Gunawan	2023	High risk	High risk	High risk	low risk	low risk	low risk	low risk	low risk	low risk	low risk	3
40	Khalifah	2022	High risk	High risk	High risk	low risk	low risk	low risk	low risk	low risk	low risk	low risk	3
41	Mohammadi	2022	High risk	High risk	High risk	low risk	low risk	low risk	low risk	low risk	low risk	low risk	3
42	Dong	2022	High risk	High risk	High risk	low risk	low risk	low risk	low risk	low risk	low risk	low risk	3
43	Saket	2021	High risk	High risk	High risk	low risk	low risk	low risk	low risk	low risk	low risk	low risk	3
44	Papassava	2021	High risk	High risk	High risk	low risk	low risk	low risk	low risk	low risk	low risk	low risk	3
45	Fathima	2021	High risk	High risk	High risk	low risk	low risk	low risk	low risk	low risk	low risk	low risk	3
46	Qiu	2021	High risk	High risk	High risk	low risk	low risk	low risk	low risk	low risk	low risk	low risk	3
47	Heydarian	2020	High risk	High risk	High risk	low risk	low risk	low risk	low risk	low risk	low risk	low risk	3
48	Azad	2020	High risk	High risk	High risk	low risk	low risk	low risk	low risk	low risk	low risk	low risk	3
49	Kamili	2020	High risk	High risk	High risk	low risk	low risk	low risk	low risk	low risk	low risk	low risk	3
50	Abdullah	2020	High risk	High risk	High risk	low risk	low risk	low risk	low risk	low risk	low risk	low risk	3
51	Durá-Travé	2018	High risk	High risk	High risk	low risk	low risk	low risk	low risk	low risk	low risk	low risk	3
52	Sreedharan	2018	High risk	High risk	High risk	low risk	low risk	low risk	low risk	low risk	low risk	low risk	3
53	Shellhaas	2010	High risk	High risk	High risk	low risk	low risk	low risk	low risk	low risk	low risk	low risk	3
Embase
54	Kaul K	2023	High risk	High risk	High risk	low risk	low risk	low risk	low risk	low risk	low risk	low risk	3
59	Kiran	2023	High risk	High risk	High risk	low risk	low risk	low risk	low risk	low risk	low risk	low risk	3
55	Arimbawa	2023	High risk	High risk	High risk	low risk	low risk	low risk	low risk	low risk	low risk	low risk	3
56	Magsi	2022	High risk	High risk	High risk	low risk	low risk	low risk	low risk	low risk	low risk	low risk	3
57	Kamil	2019	High risk	High risk	High risk	low risk	low risk	low risk	low risk	low risk	low risk	low risk	3
58	Singla	2017	High risk	High risk	High risk	low risk	low risk	low risk	low risk	low risk	low risk	low risk	3
60	Lee	2015	High risk	High risk	High risk	low risk	low risk	low risk	low risk	low risk	low risk	low risk	3
61	Yaghini	2015	High risk	High risk	High risk	low risk	low risk	low risk	low risk	low risk	low risk	low risk	3
62	Patil	2015	High risk	High risk	High risk	low risk	low risk	low risk	low risk	low risk	low risk	low risk	3
63	Sonmez	2015	High risk	High risk	High risk	low risk	low risk	low risk	low risk	low risk	low risk	low risk	3
64	Khoo	2015	High risk	High risk	High risk	low risk	low risk	low risk	low risk	low risk	low risk	low risk	3
65	Koshy	2014	High risk	High risk	High risk	low risk	low risk	low risk	low risk	low risk	low risk	low risk	3
66	Zelleke	2012	High risk	High risk	High risk	low risk	low risk	low risk	low risk	low risk	low risk	low risk	3
